# Supplementary material for: Non-Alcohol Hand Sanitiser Gels with Mandelic Acid and Essential Oils
Source: Int J Mol Sci. 2023 Feb 14;24(4):3855. doi: 10.3390/ijms24043855 (PMC9961504; doi:10.3390/ijms24043855)
Supplement: Supplementary file 1 [file ijms-24-03855-s001.zip]

Archive with 1 entries (1 files):
- ijms-2197400-supplementary.pdf
